# Supplementary material for: Safe, Simple, and Rapid: A Minimally Invasive Coding Technique for Identifying Individuals of the Endangered Mongolian Racerunner (Eremias argus)
Source: Ecol Evol. 2026 Apr 8;16(4):e73438. doi: 10.1002/ece3.73438 (PMC13062643; doi:10.1002/ece3.73438)
Supplement: Supplementary file 1 — Appendix S1: ece373438‐sup‐0001‐Appendix1.xlsx. [file ECE3-16-e73438-s001.xlsx]

## Sheet: Raw data
ID	Year	Month	Date	Capture occasion	Codes	Recapture	Lodation	Researcher
EA_1	2024	5	17	10:00:00	babbabababaabbaababbababab		San 17-43, Janggok-ri, Gonam-myeon, Taean-gun, Chungcheongnam-do, South Korea
EA_2	2024	5	17	10:00:00	ababbababababbababcabababa		San 17-43, Janggok-ri, Gonam-myeon, Taean-gun, Chungcheongnam-do, South Korea
EA_3	2024	5	17	10:00:00	abababababbababdcabababba		San 17-43, Janggok-ri, Gonam-myeon, Taean-gun, Chungcheongnam-do, South Korea
EA_4	2024	5	17	10:00:00	abbabababababababababbabaa		San 17-43, Janggok-ri, Gonam-myeon, Taean-gun, Chungcheongnam-do, South Korea
EA_5	2024	5	17	10:00:00	ababbababaabbcdcbbababbabab		San 17-43, Janggok-ri, Gonam-myeon, Taean-gun, Chungcheongnam-do, South Korea
EA_6	2024	5	17	10:00:00	babababababbaadababaaba		San 17-43, Janggok-ri, Gonam-myeon, Taean-gun, Chungcheongnam-do, South Korea
EA_7	2024	5	17	10:00:00	babababababcadababababa		San 17-43, Janggok-ri, Gonam-myeon, Taean-gun, Chungcheongnam-do, South Korea
EA_8	2024	5	17	10:00:00	abbaabababababbabaababab		San 17-43, Janggok-ri, Gonam-myeon, Taean-gun, Chungcheongnam-do, South Korea
EA_9	2024	5	17	10:00:00	ababababbababbabbabbabababab		San 17-43, Janggok-ri, Gonam-myeon, Taean-gun, Chungcheongnam-do, South Korea
EA_10	2024	5	17	10:00:00	bababababaabbaababbababababab		San 17-43, Janggok-ri, Gonam-myeon, Taean-gun, Chungcheongnam-do, South Korea
EA_11	2024	5	17	10:00:00	babaababababababbaabadabababaab		San 17-43, Janggok-ri, Gonam-myeon, Taean-gun, Chungcheongnam-do, South Korea
EA_12	2024	5	17	10:00:00	abababbabaadababababababada		San 17-43, Janggok-ri, Gonam-myeon, Taean-gun, Chungcheongnam-do, South Korea
EA_13	2024	5	17	10:00:00	abbabababababaababababab		San 17-43, Janggok-ri, Gonam-myeon, Taean-gun, Chungcheongnam-do, South Korea
EA_14	2024	5	17	10:00:00	ababababbabaababababaabba		San 17-43, Janggok-ri, Gonam-myeon, Taean-gun, Chungcheongnam-do, South Korea
EA_15	2024	5	17	10:00:00	baababababababaababbaba		San 17-43, Janggok-ri, Gonam-myeon, Taean-gun, Chungcheongnam-do, South Korea
EA_16	2024	5	17	10:00:00	babababadabababcbbaabababa		San 17-43, Janggok-ri, Gonam-myeon, Taean-gun, Chungcheongnam-do, South Korea
EA_17	2024	5	17	10:00:00	abababcbabbadbabbaabcbabaaba		San 17-43, Janggok-ri, Gonam-myeon, Taean-gun, Chungcheongnam-do, South Korea
EA_18	2024	5	17	10:00:00	bababaabbbaadaabababab		San 17-43, Janggok-ri, Gonam-myeon, Taean-gun, Chungcheongnam-do, South Korea
EA_19	2024	5	17	10:00:00	babababababbaabaababab		San 17-43, Janggok-ri, Gonam-myeon, Taean-gun, Chungcheongnam-do, South Korea
EA_20	2024	5	17	10:00:00	abababbababaabababaabab		San 17-43, Janggok-ri, Gonam-myeon, Taean-gun, Chungcheongnam-do, South Korea
EA_21	2024	5	17	10:00:00	babababababababaabbab		San 17-43, Janggok-ri, Gonam-myeon, Taean-gun, Chungcheongnam-do, South Korea
EA_22	2024	5	17	10:00:00	abbababbabadababbcbababaab		San 17-43, Janggok-ri, Gonam-myeon, Taean-gun, Chungcheongnam-do, South Korea
EA_23	2024	5	17	10:00:00	abbabaababbabadcbaabbabaab		San 17-43, Janggok-ri, Gonam-myeon, Taean-gun, Chungcheongnam-do, South Korea
EA_24	2024	5	17	10:00:00	ababababaabababaababababaaba		San 17-43, Janggok-ri, Gonam-myeon, Taean-gun, Chungcheongnam-do, South Korea
EA_25	2024	5	17	10:00:00	abababbaababababbcbababa		San 17-43, Janggok-ri, Gonam-myeon, Taean-gun, Chungcheongnam-do, South Korea
EA_26	2024	5	17	10:00:00	baabbababaabbabababbabbcbabababa		San 17-43, Janggok-ri, Gonam-myeon, Taean-gun, Chungcheongnam-do, South Korea
EA_27	2024	5	17	10:00:00	abababababababacbabaababab		San 17-43, Janggok-ri, Gonam-myeon, Taean-gun, Chungcheongnam-do, South Korea
EA_28	2024	5	17	10:00:00	abbabaababaaababbababba		San 17-43, Janggok-ri, Gonam-myeon, Taean-gun, Chungcheongnam-do, South Korea
EA_29	2024	5	17	10:00:00	bababaababababaababbaabbabaa		San 17-43, Janggok-ri, Gonam-myeon, Taean-gun, Chungcheongnam-do, South Korea
EA_30	2024	5	17	10:00:00	abbabababababbabbcbabaab		San 17-43, Janggok-ri, Gonam-myeon, Taean-gun, Chungcheongnam-do, South Korea
EA_31	2024	5	17	10:00:00	babababaabababbcbcbbababba		San 17-43, Janggok-ri, Gonam-myeon, Taean-gun, Chungcheongnam-do, South Korea
EA_32	2024	5	17	10:00:00	ababbababaabbabababab		San 17-43, Janggok-ri, Gonam-myeon, Taean-gun, Chungcheongnam-do, South Korea
EA_33	2024	5	17	10:00:00	ababbabababcbbabcbabaabababa		San 17-43, Janggok-ri, Gonam-myeon, Taean-gun, Chungcheongnam-do, South Korea
EA_34	2024	5	17	10:00:00	abababadaababcbabbaaba		San 17-43, Janggok-ri, Gonam-myeon, Taean-gun, Chungcheongnam-do, South Korea
EA_35	2024	5	17	10:00:00	ababbadaababaabacbabababa		San 17-43, Janggok-ri, Gonam-myeon, Taean-gun, Chungcheongnam-do, South Korea
EA_36	2024	5	17	10:00:00	abababaabbababbaababaabba		San 17-43, Janggok-ri, Gonam-myeon, Taean-gun, Chungcheongnam-do, South Korea
EA_37	2024	5	17	10:00:00	abababbaabbababbabababab		San 17-43, Janggok-ri, Gonam-myeon, Taean-gun, Chungcheongnam-do, South Korea
EA_38	2024	5	17	10:00:00	abababababbabaabbababaab		San 17-43, Janggok-ri, Gonam-myeon, Taean-gun, Chungcheongnam-do, South Korea
EA_39	2024	5	17	10:00:00	babbabababaabbaabbababab		San 17-43, Janggok-ri, Gonam-myeon, Taean-gun, Chungcheongnam-do, South Korea
EA_40	2024	5	17	10:00:00	ababababababadabadabbaababa	EA_109, EA_169	San 17-43, Janggok-ri, Gonam-myeon, Taean-gun, Chungcheongnam-do, South Korea
EA_41	2024	5	17	10:00:00	abbaababaababaabababaabab		San 17-43, Janggok-ri, Gonam-myeon, Taean-gun, Chungcheongnam-do, South Korea
EA_42	2024	5	17	10:00:00	abaabababababababababab		San 17-43, Janggok-ri, Gonam-myeon, Taean-gun, Chungcheongnam-do, South Korea
EA_43	2024	5	17	10:00:00	babababababaabababababa		San 17-43, Janggok-ri, Gonam-myeon, Taean-gun, Chungcheongnam-do, South Korea
EA_44	2024	5	17	10:00:00	abababbabcdaabbabbababaabab		San 17-43, Janggok-ri, Gonam-myeon, Taean-gun, Chungcheongnam-do, South Korea
EA_45	2024	5	17	10:00:00	ababadababababababababab		San 17-43, Janggok-ri, Gonam-myeon, Taean-gun, Chungcheongnam-do, South Korea
EA_46	2024	5	17	10:00:00	abababaababcbdababaababa		San 17-43, Janggok-ri, Gonam-myeon, Taean-gun, Chungcheongnam-do, South Korea
EA_47	2024	5	17	10:00:00	abbabcbaabababbabaab		San 17-43, Janggok-ri, Gonam-myeon, Taean-gun, Chungcheongnam-do, South Korea
EA_48	2024	5	17	10:00:00	bababaadbaabaabaabaababab		San 17-43, Janggok-ri, Gonam-myeon, Taean-gun, Chungcheongnam-do, South Korea
EA_49	2024	5	17	10:00:00	bababababbabcbaadababbab		San 17-43, Janggok-ri, Gonam-myeon, Taean-gun, Chungcheongnam-do, South Korea
EA_50	2024	5	17	10:00:00	bababababababaaabaababababa		San 17-43, Janggok-ri, Gonam-myeon, Taean-gun, Chungcheongnam-do, South Korea
EA_51	2024	5	17	10:00:00	ababdaababdcbadcdcdccababa		San 17-43, Janggok-ri, Gonam-myeon, Taean-gun, Chungcheongnam-do, South Korea
EA_52	2024	5	17	10:00:00	abababbabaababbabbabcdbabbaba		San 17-43, Janggok-ri, Gonam-myeon, Taean-gun, Chungcheongnam-do, South Korea
EA_53	2024	5	17	10:00:00	abababababbbaabababababba		San 17-43, Janggok-ri, Gonam-myeon, Taean-gun, Chungcheongnam-do, South Korea
EA_54	2024	5	17	10:00:00	ababababababababbabababab	EA_164	San 17-43, Janggok-ri, Gonam-myeon, Taean-gun, Chungcheongnam-do, South Korea
EA_55	2024	5	17	10:00:00	baabababaabababbaabababab	EA_96	San 17-43, Janggok-ri, Gonam-myeon, Taean-gun, Chungcheongnam-do, South Korea
EA_56	2024	5	17	10:00:00	aabababbababababababbababb		San 17-43, Janggok-ri, Gonam-myeon, Taean-gun, Chungcheongnam-do, South Korea
EA_57	2024	5	17	10:00:00	ababbaabbaabcbabababab		San 17-43, Janggok-ri, Gonam-myeon, Taean-gun, Chungcheongnam-do, South Korea
EA_58	2024	5	17	10:00:00	abababbabaababababbabbcbabababa		San 17-43, Janggok-ri, Gonam-myeon, Taean-gun, Chungcheongnam-do, South Korea
EA_59	2024	5	17	10:00:00	abababababababababababaaba	EA_98	San 17-43, Janggok-ri, Gonam-myeon, Taean-gun, Chungcheongnam-do, South Korea
EA_60	2024	5	17	10:00:00	ababbababababababbababa		San 17-43, Janggok-ri, Gonam-myeon, Taean-gun, Chungcheongnam-do, South Korea
EA_61	2024	5	17	10:00:00	abbabababbabbadabbababa		San 17-43, Janggok-ri, Gonam-myeon, Taean-gun, Chungcheongnam-do, South Korea
EA_62	2024	5	17	10:00:00	abbababbabababaabaabab		San 17-43, Janggok-ri, Gonam-myeon, Taean-gun, Chungcheongnam-do, South Korea
EA_63	2024	5	17	10:00:00	baababbaabbabaaadababa		San 17-43, Janggok-ri, Gonam-myeon, Taean-gun, Chungcheongnam-do, South Korea
EA_64	2024	5	17	10:00:00	ababababbababababbabbab		San 17-43, Janggok-ri, Gonam-myeon, Taean-gun, Chungcheongnam-do, South Korea
EA_65	2024	5	17	10:00:00	babbabaabababadabababababba		San 17-43, Janggok-ri, Gonam-myeon, Taean-gun, Chungcheongnam-do, South Korea
EA_66	2024	5	17	10:00:00	baabbabababbcdadabababa		San 17-43, Janggok-ri, Gonam-myeon, Taean-gun, Chungcheongnam-do, South Korea
EA_67	2024	5	17	10:00:00	abaababababaabadcbabbababa		San 17-43, Janggok-ri, Gonam-myeon, Taean-gun, Chungcheongnam-do, South Korea
EA_68	2024	5	17	10:00:00	abababababaabbabbababa		San 17-43, Janggok-ri, Gonam-myeon, Taean-gun, Chungcheongnam-do, South Korea
EA_69	2024	5	17	10:00:00	abababbabaababbababababa		San 17-43, Janggok-ri, Gonam-myeon, Taean-gun, Chungcheongnam-do, South Korea
EA_70	2024	5	17	10:00:00	bababaabbabcbabababab		San 17-43, Janggok-ri, Gonam-myeon, Taean-gun, Chungcheongnam-do, South Korea
EA_71	2024	5	17	10:00:00	babababbabadababbcbababaab		San 17-43, Janggok-ri, Gonam-myeon, Taean-gun, Chungcheongnam-do, South Korea
EA_72	2024	5	17	10:00:00	babaabababababababababbab		San 17-43, Janggok-ri, Gonam-myeon, Taean-gun, Chungcheongnam-do, South Korea
EA_73	2024	6	15	10:00:00	bcababababbadabcbabcbabababab		San 17-43, Janggok-ri, Gonam-myeon, Taean-gun, Chungcheongnam-do, South Korea
EA_74	2024	6	15	10:00:00	bababaabbbaadaabababab		San 17-43, Janggok-ri, Gonam-myeon, Taean-gun, Chungcheongnam-do, South Korea
EA_75	2024	6	15	10:00:00	abaababcbaababababba		San 17-43, Janggok-ri, Gonam-myeon, Taean-gun, Chungcheongnam-do, South Korea
EA_76	2024	6	15	10:00:00	bababaababaabababababababab		San 17-43, Janggok-ri, Gonam-myeon, Taean-gun, Chungcheongnam-do, South Korea
EA_77	2024	6	15	10:00:00	babaabbababcbaababbabababab		San 17-43, Janggok-ri, Gonam-myeon, Taean-gun, Chungcheongnam-do, South Korea
EA_78	2024	6	15	10:00:00	baababababbababbcdcbbbcbababab		San 17-43, Janggok-ri, Gonam-myeon, Taean-gun, Chungcheongnam-do, South Korea
EA_79	2024	6	15	10:00:00	abababababbababababababbab		San 17-43, Janggok-ri, Gonam-myeon, Taean-gun, Chungcheongnam-do, South Korea
EA_80	2024	6	15	10:00:00	bababababababaababababa		San 17-43, Janggok-ri, Gonam-myeon, Taean-gun, Chungcheongnam-do, South Korea
EA_81	2024	6	15	10:00:00	bababababbabaabbabbabbabaa		San 17-43, Janggok-ri, Gonam-myeon, Taean-gun, Chungcheongnam-do, South Korea
EA_82	2024	6	15	10:00:00	baababbadcadabbabbaabbabbaaba		San 17-43, Janggok-ri, Gonam-myeon, Taean-gun, Chungcheongnam-do, South Korea
EA_83	2024	6	15	10:00:00	ababbaababbaabababbaababba		San 17-43, Janggok-ri, Gonam-myeon, Taean-gun, Chungcheongnam-do, South Korea
EA_84	2024	6	15	10:00:00	abababababbaadaababbcbbababbab		San 17-43, Janggok-ri, Gonam-myeon, Taean-gun, Chungcheongnam-do, South Korea
EA_85	2024	6	15	10:00:00	ababababbabaabbabababab		San 17-43, Janggok-ri, Gonam-myeon, Taean-gun, Chungcheongnam-do, South Korea
EA_86	2024	6	15	10:00:00	abababababaababababcbababbaabab		San 17-43, Janggok-ri, Gonam-myeon, Taean-gun, Chungcheongnam-do, South Korea
EA_87	2024	6	15	10:00:00	babaabababababababbaabbab		San 17-43, Janggok-ri, Gonam-myeon, Taean-gun, Chungcheongnam-do, South Korea
EA_88	2024	6	15	10:00:00	bababababababababababab		San 17-43, Janggok-ri, Gonam-myeon, Taean-gun, Chungcheongnam-do, South Korea
EA_89	2024	6	15	10:00:00	abbababababaababaababababa		San 17-43, Janggok-ri, Gonam-myeon, Taean-gun, Chungcheongnam-do, South Korea
EA_90	2024	6	15	10:00:00	baabcbabbabaabaababaababab		San 17-43, Janggok-ri, Gonam-myeon, Taean-gun, Chungcheongnam-do, South Korea
EA_91	2024	6	15	10:00:00	bababbababababababbababababab		San 17-43, Janggok-ri, Gonam-myeon, Taean-gun, Chungcheongnam-do, South Korea
EA_92	2024	6	15	10:00:00	babbababaabababaabbabababa		San 17-43, Janggok-ri, Gonam-myeon, Taean-gun, Chungcheongnam-do, South Korea
EA_93	2024	6	15	10:00:00	ababababbababbabbabbabababab		San 17-43, Janggok-ri, Gonam-myeon, Taean-gun, Chungcheongnam-do, South Korea
EA_94	2024	6	15	10:00:00	abbabababababaabababaabab		San 17-43, Janggok-ri, Gonam-myeon, Taean-gun, Chungcheongnam-do, South Korea
EA_95	2024	6	15	10:00:00	bbabaababaabbaababbababababa		San 17-43, Janggok-ri, Gonam-myeon, Taean-gun, Chungcheongnam-do, South Korea
EA_96	2024	6	15	10:00:00	baabababaabababbaabababab	EA_55	San 17-43, Janggok-ri, Gonam-myeon, Taean-gun, Chungcheongnam-do, South Korea
EA_97	2024	6	15	10:00:00	abbaabbababababaabbaabababa		San 17-43, Janggok-ri, Gonam-myeon, Taean-gun, Chungcheongnam-do, South Korea
EA_98	2024	6	15	10:00:00	abababababababababababaaba	EA_59	San 17-43, Janggok-ri, Gonam-myeon, Taean-gun, Chungcheongnam-do, South Korea
EA_99	2024	6	15	10:00:00	bababababaababadabababababba		San 17-43, Janggok-ri, Gonam-myeon, Taean-gun, Chungcheongnam-do, South Korea
EA_100	2024	6	15	10:00:00	babcbbababbababaabababaababab		San 17-43, Janggok-ri, Gonam-myeon, Taean-gun, Chungcheongnam-do, South Korea
EA_101	2024	6	15	10:00:00	abababbaabababbababba	EA_156	San 17-43, Janggok-ri, Gonam-myeon, Taean-gun, Chungcheongnam-do, South Korea
EA_102	2024	6	15	10:00:00	baabbaabaabababbababaab		San 17-43, Janggok-ri, Gonam-myeon, Taean-gun, Chungcheongnam-do, South Korea
EA_103	2024	6	15	10:00:00	bababababababaabababababa		San 17-43, Janggok-ri, Gonam-myeon, Taean-gun, Chungcheongnam-do, South Korea
EA_104	2024	6	15	10:00:00	ababababababbaabbabaababab		San 17-43, Janggok-ri, Gonam-myeon, Taean-gun, Chungcheongnam-do, South Korea
EA_105	2024	6	15	10:00:00	baabbabababcbbaabababa		San 17-43, Janggok-ri, Gonam-myeon, Taean-gun, Chungcheongnam-do, South Korea
EA_106	2024	6	15	10:00:00	abababbabababbababababababab		San 17-43, Janggok-ri, Gonam-myeon, Taean-gun, Chungcheongnam-do, South Korea
EA_107	2024	6	15	10:00:00	abaababbabababababababaab		San 17-43, Janggok-ri, Gonam-myeon, Taean-gun, Chungcheongnam-do, South Korea
EA_108	2024	6	15	10:00:00	abababababbabadababbababab		San 17-43, Janggok-ri, Gonam-myeon, Taean-gun, Chungcheongnam-do, South Korea
EA_109	2024	6	15	10:00:00	ababababababadabadabbaababa	EA_40, EA_169	San 17-43, Janggok-ri, Gonam-myeon, Taean-gun, Chungcheongnam-do, South Korea
EA_110	2024	6	15	10:00:00	abaababbababababababbabab	EA_166	San 17-43, Janggok-ri, Gonam-myeon, Taean-gun, Chungcheongnam-do, South Korea
EA_111	2024	6	15	10:00:00	babababababaabaabaababababa		San 17-43, Janggok-ri, Gonam-myeon, Taean-gun, Chungcheongnam-do, South Korea
EA_112	2024	6	15	10:00:00	bababbabaabcbabbabaabab		San 17-43, Janggok-ri, Gonam-myeon, Taean-gun, Chungcheongnam-do, South Korea
EA_113	2024	6	15	10:00:00	baabbabababababcbababa		San 17-43, Janggok-ri, Gonam-myeon, Taean-gun, Chungcheongnam-do, South Korea
EA_114	2024	6	15	10:00:00	ababbababababbababcabababa		San 17-43, Janggok-ri, Gonam-myeon, Taean-gun, Chungcheongnam-do, South Korea
EA_115	2024	6	15	10:00:00	abbabaababababababcbab		San 17-43, Janggok-ri, Gonam-myeon, Taean-gun, Chungcheongnam-do, South Korea
EA_116	2024	6	15	10:00:00	babaababababababababba		San 17-43, Janggok-ri, Gonam-myeon, Taean-gun, Chungcheongnam-do, South Korea
EA_117	2024	6	15	10:00:00	ababababaabbaabababababb		San 17-43, Janggok-ri, Gonam-myeon, Taean-gun, Chungcheongnam-do, South Korea
EA_118	2024	6	15	10:00:00	bababababbbababababababababab		San 17-43, Janggok-ri, Gonam-myeon, Taean-gun, Chungcheongnam-do, South Korea
EA_119	2024	6	15	10:00:00	abbaabbababababaabababababa		San 17-43, Janggok-ri, Gonam-myeon, Taean-gun, Chungcheongnam-do, South Korea
EA_120	2024	6	15	10:00:00	abbababaabababababababab		San 17-43, Janggok-ri, Gonam-myeon, Taean-gun, Chungcheongnam-do, South Korea
EA_121	2024	6	15	10:00:00	abababababababababaabababa		San 17-43, Janggok-ri, Gonam-myeon, Taean-gun, Chungcheongnam-do, South Korea
EA_122	2024	6	15	10:00:00	cbabadabababababababab		San 17-43, Janggok-ri, Gonam-myeon, Taean-gun, Chungcheongnam-do, South Korea
EA_123	2024	6	15	10:00:00	abbabaabaabcbabaabdaabab		San 17-43, Janggok-ri, Gonam-myeon, Taean-gun, Chungcheongnam-do, South Korea
EA_124	2024	6	15	10:00:00	bababababababbaababbababab		San 17-43, Janggok-ri, Gonam-myeon, Taean-gun, Chungcheongnam-do, South Korea
EA_125	2024	6	15	10:00:00	bababbabababababbabababba		San 17-43, Janggok-ri, Gonam-myeon, Taean-gun, Chungcheongnam-do, South Korea
EA_126	2024	6	15	10:00:00	babababbaababababbaab		San 17-43, Janggok-ri, Gonam-myeon, Taean-gun, Chungcheongnam-do, South Korea
EA_127	2024	6	15	10:00:00	babababababaababdabababab		San 17-43, Janggok-ri, Gonam-myeon, Taean-gun, Chungcheongnam-do, South Korea
EA_128	2024	6	15	10:00:00	baababababcdaababadbababac		San 17-43, Janggok-ri, Gonam-myeon, Taean-gun, Chungcheongnam-do, South Korea
EA_129	2024	6	15	10:00:00	abababababbabcabcdbcabab		San 17-43, Janggok-ri, Gonam-myeon, Taean-gun, Chungcheongnam-do, South Korea
EA_130	2024	6	15	10:00:00	aabbaababababaabaababababa		San 17-43, Janggok-ri, Gonam-myeon, Taean-gun, Chungcheongnam-do, South Korea
EA_131	2024	6	15	10:00:00	abbababaabababbabadaababbba		San 17-43, Janggok-ri, Gonam-myeon, Taean-gun, Chungcheongnam-do, South Korea
EA_132	2024	6	15	10:00:00	bababababababbaababab		San 17-43, Janggok-ri, Gonam-myeon, Taean-gun, Chungcheongnam-do, South Korea
EA_133	2024	6	15	10:00:00	bababababababababbabaabbab		San 17-43, Janggok-ri, Gonam-myeon, Taean-gun, Chungcheongnam-do, South Korea
EA_134	2024	8	28	10:00:00	babababaabababbababb		San 17-43, Janggok-ri, Gonam-myeon, Taean-gun, Chungcheongnam-do, South Korea
EA_135	2024	8	28	10:00:00	babaabababadababaabaabadabbab		San 17-43, Janggok-ri, Gonam-myeon, Taean-gun, Chungcheongnam-do, South Korea
EA_136	2024	8	28	10:00:00	abababababababababababa		San 17-43, Janggok-ri, Gonam-myeon, Taean-gun, Chungcheongnam-do, South Korea
EA_137	2024	8	28	10:00:00	abababababaabababababababa		San 17-43, Janggok-ri, Gonam-myeon, Taean-gun, Chungcheongnam-do, South Korea
EA_138	2024	8	28	10:00:00	bababbabbabcdcbcbabababbabab		San 17-43, Janggok-ri, Gonam-myeon, Taean-gun, Chungcheongnam-do, South Korea
EA_139	2024	8	28	10:00:00	abbababababacbbabababab		San 17-43, Janggok-ri, Gonam-myeon, Taean-gun, Chungcheongnam-do, South Korea
EA_140	2024	8	28	10:00:00	abababaabbaabbadababaab		San 17-43, Janggok-ri, Gonam-myeon, Taean-gun, Chungcheongnam-do, South Korea
EA_141	2024	8	28	10:00:00	ababababababababababaaba		San 17-43, Janggok-ri, Gonam-myeon, Taean-gun, Chungcheongnam-do, South Korea
EA_142	2024	8	28	10:00:00	baabababababadbcbabababa		San 17-43, Janggok-ri, Gonam-myeon, Taean-gun, Chungcheongnam-do, South Korea
EA_143	2024	8	28	10:00:00	abbabababababababbabaab		San 17-43, Janggok-ri, Gonam-myeon, Taean-gun, Chungcheongnam-do, South Korea
EA_144	2024	8	28	10:00:00	abababababababaabba		San 17-43, Janggok-ri, Gonam-myeon, Taean-gun, Chungcheongnam-do, South Korea
EA_145	2024	8	28	10:00:00	bababababbaababaababab		San 17-43, Janggok-ri, Gonam-myeon, Taean-gun, Chungcheongnam-do, South Korea
EA_146	2024	8	28	10:00:00	babababcababbcbbabcbababa		San 17-43, Janggok-ri, Gonam-myeon, Taean-gun, Chungcheongnam-do, South Korea
EA_147	2024	8	28	10:00:00	babababababababaabba		San 17-43, Janggok-ri, Gonam-myeon, Taean-gun, Chungcheongnam-do, South Korea
EA_148	2024	8	28	10:00:00	bababaababaadababaadaabadababbab		San 17-43, Janggok-ri, Gonam-myeon, Taean-gun, Chungcheongnam-do, South Korea
EA_149	2024	8	28	10:00:00	bababadababbababababaababa		San 17-43, Janggok-ri, Gonam-myeon, Taean-gun, Chungcheongnam-do, South Korea
EA_150	2024	8	28	10:00:00	bababaababdcbabbababab		San 17-43, Janggok-ri, Gonam-myeon, Taean-gun, Chungcheongnam-do, South Korea
EA_151	2024	8	28	10:00:00	baababbcbababababababbaba		San 17-43, Janggok-ri, Gonam-myeon, Taean-gun, Chungcheongnam-do, South Korea
EA_152	2024	8	28	10:00:00	ababababbababababbabbaba		San 17-43, Janggok-ri, Gonam-myeon, Taean-gun, Chungcheongnam-do, South Korea
EA_153	2024	8	28	10:00:00	ababbaabbadaababababababba		San 17-43, Janggok-ri, Gonam-myeon, Taean-gun, Chungcheongnam-do, South Korea
EA_154	2024	8	28	10:00:00	ababbababababadabababababa		San 17-43, Janggok-ri, Gonam-myeon, Taean-gun, Chungcheongnam-do, South Korea
EA_155	2024	8	28	10:00:00	baababbababdaabababab		San 17-43, Janggok-ri, Gonam-myeon, Taean-gun, Chungcheongnam-do, South Korea
EA_156	2024	8	28	10:00:00	abababbaabababbababba	EA_101	San 17-43, Janggok-ri, Gonam-myeon, Taean-gun, Chungcheongnam-do, South Korea
EA_157	2024	8	28	10:00:00	ababababababaabababaabababa		San 17-43, Janggok-ri, Gonam-myeon, Taean-gun, Chungcheongnam-do, South Korea
EA_158	2024	8	28	10:00:00	aabababbabababaabbabababb		San 17-43, Janggok-ri, Gonam-myeon, Taean-gun, Chungcheongnam-do, South Korea
EA_159	2024	8	28	10:00:00	abbaabababababbabaabababa		San 17-43, Janggok-ri, Gonam-myeon, Taean-gun, Chungcheongnam-do, South Korea
EA_160	2024	8	28	10:00:00	abababababbaababaababababa		San 17-43, Janggok-ri, Gonam-myeon, Taean-gun, Chungcheongnam-do, South Korea
EA_161	2024	8	28	10:00:00	abababababababbaababbabaab		San 17-43, Janggok-ri, Gonam-myeon, Taean-gun, Chungcheongnam-do, South Korea
EA_162	2024	8	28	10:00:00	baababababababababaababaab		San 17-43, Janggok-ri, Gonam-myeon, Taean-gun, Chungcheongnam-do, South Korea
EA_163	2024	8	28	10:00:00	bababababcbbabaabababababab		San 17-43, Janggok-ri, Gonam-myeon, Taean-gun, Chungcheongnam-do, South Korea
EA_164	2024	8	28	10:00:00	ababababababababbababa	EA_54	San 17-43, Janggok-ri, Gonam-myeon, Taean-gun, Chungcheongnam-do, South Korea
EA_165	2024	8	28	10:00:00	baababababcbbaabababaababab		San 17-43, Janggok-ri, Gonam-myeon, Taean-gun, Chungcheongnam-do, South Korea
EA_166	2024	8	28	10:00:00	abaababbababababababbabab	EA_110	San 17-43, Janggok-ri, Gonam-myeon, Taean-gun, Chungcheongnam-do, South Korea
EA_167	2024	8	28	10:00:00	baabababaababababababbabababa		San 17-43, Janggok-ri, Gonam-myeon, Taean-gun, Chungcheongnam-do, South Korea
EA_168	2024	8	28	10:00:00	ababaababcbababaababba		San 17-43, Janggok-ri, Gonam-myeon, Taean-gun, Chungcheongnam-do, South Korea
EA_169	2024	8	28	10:00:00	ababababababadabadabbaababab	EA_40, EA_109	San 17-43, Janggok-ri, Gonam-myeon, Taean-gun, Chungcheongnam-do, South Korea
EA_170	2024	8	28	10:00:00	abababadcbbabcdcbbabababab		San 17-43, Janggok-ri, Gonam-myeon, Taean-gun, Chungcheongnam-do, South Korea
EA_171	2024	8	28	10:00:00	ababbabbaabaababababcbaba		San 17-43, Janggok-ri, Gonam-myeon, Taean-gun, Chungcheongnam-do, South Korea
EA_172	2024	8	28	10:00:00	ababababcbbababdcababab		San 17-43, Janggok-ri, Gonam-myeon, Taean-gun, Chungcheongnam-do, South Korea
EA_173	2024	8	28	10:00:00	ababbababababababababbab		San 17-43, Janggok-ri, Gonam-myeon, Taean-gun, Chungcheongnam-do, South Korea
EA_174	2024	8	28	10:00:00	bababababababbababababba		San 17-43, Janggok-ri, Gonam-myeon, Taean-gun, Chungcheongnam-do, South Korea
EA_175	2024	8	28	10:00:00	abaababcababbabaabababab		San 17-43, Janggok-ri, Gonam-myeon, Taean-gun, Chungcheongnam-do, South Korea
